# Supplementary material for: Bi-allelic variants in DNAH3 cause male infertility with asthenoteratozoospermia in humans and mice
Source: Hum Reprod Open. 2024 Jan 11;2024(1):hoae003. doi: 10.1093/hropen/hoae003 (PMC10834362; doi:10.1093/hropen/hoae003)
Supplement: hoae003_Supplementary_Data [file hoae003_supplementary_data.zip]

Archive with 2 entries (2 files):
- 20231221DNAH3-supplementary_figs.docx
- HRO-23-0175-R2-SuppTables1-5.docx
